# Supplementary material for: Fermented bread, a promising additive to pig feed to improve intestinal health—an in vitro study
Source: PeerJ. 2026 Jun 9;14:e21397. doi: 10.7717/peerj.21397 (PMC13262544; doi:10.7717/peerj.21397)
Supplement: Supplemental Information 1 [file peerj-14-21397-s001.xlsx]

## Sheet: Composition
	WB				FWB				MB				FMB
	Run 1	Run 2	Run 3	Run 4	Run 1	Run 2	Run 3	Run 4	Run 1	Run 2	Run 3	Run 4	Run 1	Run 2	Run 3	Run 4
Dry matter (%)	88.6785	88.3384	89.0473		2.63213	2.81694	2.39181		72.7875	72.541	65.8112		2.67306	2.83154	2.71262
Ashes	2.16977	2.15115	2.13166		0.119292	0.128747	0.115159		2.09581	1.97054	1.91303		0.125296	0.125567	0.0894412
Crude protein	9.05743	9.0258	9.02851		0.476382	0.386676	0.348414		9.10877	9.10747	-		0.434865	0.392417	0.403071
Starch	62.7177	61.2952	64.1273		-	-	-		57.0338	58.3636	49.0401		-	-	-
Insoluble dietary fibres	2.69086	1.71497	1.60495	1.20283	0.269967	2.70911	-		9.40082	9.02246	10.6825	7.33811	4.3432	5.5535	1.62281	2.25177
Soluble dietary fibres	3.2945	3.11687	2.85303	1.49241	3.18957	5.23879	5.51802	2.42109	3.18957	5.23879	5.51802	2.42109	5.58812	3.42204	3.52306	1.90815
Lactic acid	10.943	10.6091	10.7614		47.0638	38.1753	37.6649		6.07329	5.4224	5.05181		29.4217	15.0551	44.9185
Acetic acid	7.47327	1.91311	2.51678		8.36294	5.47846	5.72784		4.25131	1.97758	4.13883		11.2019	6.25171	6.26912
Propionic acid	-	-	-		4.71528	2.78271	-		-	-	-		0	3.69999	0
Butyric acid	-	-	-		-	-	-		-	-	-		17.68	7.33619	6.69517

## Sheet: Neutral sugars
	WB			MB			FWB			FMB
	Run 1	Run 2	Run 3	Run 1	Run 2	Run 3	Run 1	Run 2	Run 3	Run 1	Run 2	Run 3
Rhamnose	0	0	0	0	0	0	0.00767688	0.00642234	0.00620899	0.0082929	0.00823679	0.00834691
Fucose	0	0	0	0	0	0	0	0	0	0	0	0
Arabinose	0.565415	0.417632	0.454599	1.25487	1.26179	1.17117	0.0358255	0.0345452	0.0355861	0.0509394	0.050206	0.0433868
Xylose	0.701738	0.543326	0.568934	1.91402	1.90977	1.75416	0.049486	0.0467249	0.0497223	0.0837546	0.081418	0.0731738
Mannose	2.0647	1.46637	1.35578	1.73615	1.44239	1.18518	0.00782325	0.00703691	0.00662235	0.0070969	0.0063365	0.00518893
Galactose	0.478718	0.420035	0.433781	0.51142	0.541276	0.527761	0.012351	0.0118511	0.0119452	0.017867	0.0152943	0.0145559
Glucose	1.93516	1.87385	1.45418	2.18233	2.17339	2.32345	1.58432	1.31387	1.28295	1.47386	1.63832	1.19932
Total	5.75266	4.72602	4.27025	7.59693	7.32569	6.9629	1.69748	1.42045	1.39303	1.64181	1.79981	1.34398

## Sheet: Mass digestion
	WB-B	WB-T	FWB-B	FWB-T	MB-B	MB-T	FMB-B	FMB-T
Run 1	0.7292	0.014	0.5075	0.1171	0.0544	0.005	0.0177	0.0116
Run 2	0.7374	0.0153	0.6761	0.0853	0.0375	0.0111	0.0177	0.0212
Run 3	0.4909	0.0358	0.7792	0.0965	0.0177	0.0064	0.0122	0.0263

## Sheet: VFA after digestion 
	Lactic acid			Acetic acid			Butyric acid			Total VFA			Maltose			Galactose			Glucose			Total Sucres
	Mean	SEM	n	Mean	SEM	n	Mean	SEM	n	Mean	SEM	n	Mean	SEM	n	Mean	SEM	n	Mean	SEM	n	Mean	SEM	n
WB-B	4.27	0.27	3	0.53	0.53	3	0.53	0.53	3	5.33	0.27	3	9.68	2.98	3	0	0	3	0	0	3	9.68	2.98	3
WB-T	4	0	3	3.2	1.67	3	4.53	4.53	3	11.73	2.97	3	195.83	2.02	3	0	0	3	77.28	0.7	3	273.11	2.51	3
FWB-B	4.53	0.27	3	0.53	0.53	3	0.53	0.53	3	5.6	0.46	3	0	0	3	0	0	3	0	0	3	0	0	3
FWB-T	3.88	0.12	3	0.79	0.01	3	0	0	3	4.67	0.13	3	70.67	3.43	3	0	0	3	18.03	0.91	3	88.69	4.31	3
MB-B	4	0	3	0	0	3	0	0	3	4	0	3	14.27	2.64	3	1.27	0.31	3	1.96	0.02	3	17.49	2.44	3
MB-T	3.2	0	3	0	0	3	8.53	4.29	3	11.73	4.29	3	170.44	1.59	3	8.08	0.9	3	66.87	2.16	3	245.39	1.43	3
FMB-B	4	0.46	3	0	0	3	1.2	0.21	3	5.2	0.26	3	3.16	1.62	3	0	0	3	0	0	3	3.16	1.62	3
FMB-T	2.51	1.27	3	2.6	1.05	3	8.16	4.04	3	13.27	5.87	3	68.44	0.74	3	0	0	3	9.93	3.03	3	78.37	3.62	3

## Sheet: FD4
	30min					60min					1200min
	Run 1	Run 2	Run 3	Run 4		Run 1	Run 2	Run 3	Run 4		Run 1	Run 2	Run 3	Run 4
No cell	24.9457	27.6173	25.0679	26.4218		45.2771	49.357	45.3269	49.2664		83.8163	97.1744	85.9899	93.6425
Control	0.259147	0.26843	0.258105	0.27495		0.430493	0.478174	0.433934	0.477721		0.802391	0.869408	0.775675	0.849484
WB-B	0.215858	0.241759	0.170667	0.18321		0.36814	0.384758	0.26449	0.266845		0.648433	0.703224	0.503532	0.498098
WB-T	0.130321	0.17275	0.154003	0.198741		0.25317	0.266483	0.257245	0.304112		0.518022	0.529795	0.521645	0.564209
FWB-B	0.180674	0.205715	0.177549	0.181172		0.304881	0.347265	0.288942	0.312851		0.580058	0.536135	0.499457	0.532965
FWB-T	0.340699	0.346676	0.307327	0.343959		0.535682	0.565568	0.523909	0.54655		0.867144	1.00118	0.909256	0.925104
MB-B	0.150154	0.154909	0.154637	0.152282		0.230936	0.238544	0.220612	0.217805		0.432576	0.480438	0.431444	0.411384
MB-T	0.107544	0.164554	0.152644	0.175874		0.279297	0.309545	0.243796	0.267977		0.517569	0.545644	0.620811	0.548361
FMB-B	0.162652	0.154184	0.262679	0.248596		0.233246	0.230121	0.354374	0.369136		0.703224	0.699602	0.738997	0.755298
FMB-T	0.533418	0.556059	0.139196	0.150924		0.808277	0.884803	0.227133	0.227857		1.6075	1.69263	0.399067	0.433979

## Sheet: LY
	30min					60min					1200min
	Run 1	Run 2	Run 3	Run 4		Run 1	Run 2	Run 3	Run 4		Run 1	Run 2	Run 3	Run 4
No cell	1.6798	1.75671	1.66766	1.73512		3.36769	3.51341	2.70117	2.87657		5.81116	6.15117	5.73291	5.97442
Control	0.0708079	0.0779724	0.0404096	0.0419343		0.108276	0.113943	0.0554266	0.0573695		0.192806	0.207917	0.096268	0.0986966
WB-B	0.0367397	0.0413946	0.0313697	0.034419		0.0561012	0.0552647	0.0434454	0.0468185		0.0878353	0.0911139	0.0686087	0.0690269
WB-T	0.0306681	0.0345674	0.0424065	0.046832		0.0492876	0.0518377	0.0602164	0.0623887		0.0893869	0.0866614	0.0959037	0.0984673
FWB-B	0.0607426	0.0623617	0.123765	0.130458		0.0930298	0.0927465	0.211155	0.224918		0.147067	0.148956	0.462788	0.476685
FWB-T	0.221005	0.243942	0.0584354	0.0595013		0.43324	0.446462	0.0853122	0.0861218		0.820066	0.893599	0.131173	0.131186
MB-B	0.0365778	0.0389255	0.0355929	0.0365778		0.047628	0.0492471	0.0494765	0.0514059		0.0712667	0.0716175	0.0718603	0.0760295
MB-T	0.0423121	0.0436883	0.0356738	0.0366453		0.0589481	0.0625101	0.0471423	0.0487749		0.0947704	0.0963625	0.0752874	0.0739921
FMB-B	0.0426763	0.0427978	0.0683523	0.0684603		0.054833	0.0539829	0.0943386	0.0960117		0.080455	0.0867424	0.14963	0.145718
FMB-T	0.0336634	0.0347563	0.0407469	0.0365643		0.0405715	0.0443629	0.0499083	0.0489233		0.064453	0.0641832	0.0735739	0.0816288
